# Supplementary material for: Ex Vivo Computed Tomographic Morphometry and Motion of the Native and Fractured Equine Accessory Carpal Bone
Source: Animals (Basel). 2026 Apr 8;16(8):1132. doi: 10.3390/ani16081132 (PMC13113565; doi:10.3390/ani16081132)
Supplement: Supplementary file 1 [file animals-16-01132-s001.zip]

Archive with 7 entries (7 files):
- Supplementary 3.pdf
- Supplementary 5.pdf
- Supplementary 6.pdf
- Supplementary 4.xlsx
- Supplementary 1.mov
- Supplementary 2.mov
- Supplementary 7.mov
