# Supplementary material for: Ex Vivo Computed Tomographic Morphometry and Motion of the Native and Fractured Equine Accessory Carpal Bone
Source: Animals (Basel). 2026 Apr 8;16(8):1132. doi: 10.3390/ani16081132 (PMC13113565; doi:10.3390/ani16081132)
Supplement: Supplementary file 1 [file animals-16-01132-s001.zip › Supplementary 4.xlsx]

## Sheet: Tabelle1
1. Measurement	Cadaver specimens								Clinical cases
Specimen	1	2	3	4	5	6	7	8	9	10	11	12	13	14	15	16	17	18	19	20
Left (LF) or right front (RF)	LF	LF	RF	RF	LF	RF	LF	LF	RF	LF	RF	LF	RF	LF	RF	LF	LF	RF	LF	RF
Dorsopalmar width in reference point R (DPW-R)	4.575	3.481	3.826	4.662	3.278	3.403	3.702	3.894	4.253	4.162	4.031	3.681	3.981	3.702	4.153	3.682	4.362	4.026	3.902	3.355
Thickness at dorsal margin of the lateral sulcus (LMT-DM)	1.35	1.344	1.67	1.336	1.463	1.596	1.761	1.393	1.57	1.262	1.407	1.261	1.495	1.487	1.441	1.409	1.554	1.155	1.239	1.4433
Thickness at deepest point of the lateral sulcus (LMT-DS)	0.7777	0.6885	0.8506	0.8316	0.9737	0.9165	1.038	0.7145	1.065	0.7259	0.829	0.8081	0.7938	0.7054	0.7978	0.6628	0.8372	0.6878	0.7061	0.7753
Thickness at palmar margin of the lateral sulcus (LMT-PM)	1.212	0.8711	0.938	1.206	1.153	1.271	1.353	0.9163	1.204	9.457	1.195	1.104	1.09	0.9009	1.081	0.852	1.154	1.161	1.092	1.16
Dorsopalmar widht in reference point U (DPW-U)	4.412	3.956	3.688	3.99	4.686	4.761	4.652	4.703	4.758	4.518	4.134	4.448	4.456	4.487	4.702	4.646	4.504	4.383	4.182	3.934
Thickness at the dorsal margin of the medial concavity (LMT-DC)	1.308	1.128	0.9979	1.032	1.624	1.612	1.859	1.521	1.754	1.512	1.245	1.592	1.353	1.311	1.477	1.56	1.489	1.376	1.507	1.226
Thickness at the deepest point of the medial concavity (LMT-DPC)	1.178	1.188	1.125	0.9429	1.717	1.517	1.501	1.512	1.56	1.272	1.158	1.56	1.225	1.331	1.241	1.464	1.439	1.197	1.265	1.12
Thickness at the palmar margin of the medial concavity (LMT-PC)	1.37	1.707	1.483	1.284	1.928	2.036	1.797	2.003	1.883	1.549	1.567	1.841	1.61	1.742	1.844	1.741	1.64	1.82	1.694	1.435
Proximodistal length in reference point C (PDL-C)	3.872	3.807	3.824	4.112	4.418	4.575	4.492	4.848	4.508	4.526	4.023	4.395	4.038	3.977	4.391	4.665	4.557	4.351	4.361	3.799
Dorsal radius of medial concavity (DRM)	3.388	1.925	1.76	3.204	2.022	2.478	2.156	2.216	2.677	3.001	2.749	2.396	2.638	2.754	3.599	3.292	2.823	2.554	2.828	1.787
Palmar radius of medial concavity (PRM)	3.405	2.004	1.746	3.219	2.002	2.404	2.156	2.137	2.659	2.962	2.654	2.424	2.608	2.702	3.626	3.303	2.766	2.51	2.883	1.759
Dorsal radius of lateral convexity (DRL)	4.832	3.323	3.26	4.681	3.712	4.112	3.822	3.928	4.434	4.398	4.106	4.056	4.037	4.144	5.146	4.67	4.277	3.976	4.242	3.177
Palmar radius of lateral convexity (PRL)	4.848	3.448	3.261	4.663	3.721	4.096	3.826	3.924	4.428	4.4	4.1	4.052	4.012	4.138	5.142	4.666	4.271	3.965	4.26	3.172
Angle of maximum flextion in degree (MAXFLEX)	36.459	37.939	30.625	36.424	36.438	37.146	42.339	33.916
Angle of hyperflexion in degree (MAXEXT)	n.m.	169.209	170.307	168.76	168.978	168.459	174.99	n.m.
2. Measurement
Specimen	1	2	3	4	5	6	7	8	9	10	11	12	13	14	15	16	17	18	19	20
Dorsopalmar width in reference point R (DPW-R)	4.515	3.466	3.866	4.629	3.277	3.502	3.701	3.879	4.244	4.174	4.036	3.685	3.974	3.698	4.18	3.664	4.36	4.004	3.894	3.37
Thickness at dorsal margin of the lateral sulcus (LMT-DM)	1.306	1.4	1.672	1.399	1.483	1.514	1.71	1.372	1.629	1.227	1.141	1.239	1.515	1.497	1.5	1.395	1.614	1.187	1.227	1.455
Thickness at deepest point of the lateral sulcus (LMT-DS)	0.8089	0.6955	0.8214	0.8302	0.958	0.8831	1.023	0.7158	1.093	0.7281	0.8712	0.8079	0.7821	0.7222	0.7977	0.6466	0.8542	0.6918	0.6999	0.7652
Thickness at palmar margin of the lateral sulcus (LMT-PM)	1.167	0.9131	0.9229	1.237	1.141	1.257	1.343	0.8983	1.25	0.9377	1.182	1.089	1.109	0.9373	1.088	0.8426	1.147	1.174	1.075	1.174
Dorsopalmar widht in reference point U (DPW-U)	4.4	3.971	3.683	3.994	4.679	4.712	4.633	4.716	4.73	4.473	4.122	4.436	4.455	4.477	4.718	4.641	4.487	4.37	4.153	3.925
Thickness at the dorsal margin of the medial concavity (LMT-DC)	1.361	1.084	1.013	1.041	1.643	1.623	1.865	1.507	1.758	1.495	1.245	1.587	1.359	1.329	1.478	1.558	1.461	1.386	1.488	1.244
Thickness at the deepest point of the medial concavity (LMT-DPC)	1.204	1.202	1.09	0.9595	1.735	1.521	1.501	1.516	1.549	1.251	1.165	1.547	1.228	1.296	1.238	1.468	1.432	1.216	1.234	1.107
Thickness at the palmar margin of the medial concavity (LMT-PC)	1.4	1.684	1.403	1.261	1.885	2.013	1.8	1.978	1.865	1.583	1.565	1.83	1.644	1.745	1.835	1.715	1.684	1.833	1.704	1.417
Proximodistal length in reference point C (PDL-C)	3.858	3.789	3.818	4.093	4.497	4.611	4.485	4.839	4.532	4.515	4.02	4.386	4.041	3.961	4.408	4.661	4.553	4.356	4.35	3.786
Dorsal radius of medial concavity (DRM)	3.378	1.922	1.758	3.196	2.056	2.463	2.157	2.217	2.684	3.07	2.739	2.385	2.63	2.759	3.595	3.283	2.818	2.549	2.828	1.777
Palmar radius of medial concavity (PRM)	3.399	2.002	1.741	3.206	1.971	2.413	2.158	2.134	2.652	2.974	2.639	2.426	2.6	2.706	3.626	3.306	2.755	2.51	2.885	1.749
Dorsal radius of lateral convexity (DRL)	4.84	3.445	3.257	4.675	3.755	4.104	3.825	3.936	4.444	4.397	4.109	4.051	4.036	4.145	5.14	4.663	4.284	3.98	4.242	3.16
Palmar radius of lateral convexity (PRL)	4.839	3.449	3.255	4.682	3.696	4.095	3.825	3.926	4.407	4.382	4.11	4.049	4.03	4.136	5.139	4.668	4.275	3.972	4.256	3.153
Angle of maximum flextion in degree (MAXFLEX)	37.097	38.983	30.13	35.418	36.097	37.765	42.204	33.139
Angle of hyperflexion in degree (MAXEXT)	n.m.	170.861	170.792	167.914	169.503	168.568	174.654	n.m.
3. Measurement
Specimen	1	2	3	4	5	6	7	8	9	10	11	12	13	14	15	16	17	18	19	20
Dorsopalmar width in reference point R (DPW-R)	4.546	3.46	3.842	4.649	3.283	3.502	3.702	3.889	4.235	4.185	4.04	3.707	3.991	3.721	4.165	3.65	4.35	4.036	3.905	3.388
Thickness at dorsal margin of the lateral sulcus (LMT-DM)	1.37	1.315	1.647	1.26	1.511	1.495	1.766	1.344	1.6	1.233	1.412	1.265	1.494	1.509	1.487	1.388	1.615	1.18	1.205	1.461
Thickness at deepest point of the lateral sulcus (LMT-DS)	0.8015	0.6894	0.8176	0.8275	0.9382	0.8835	1.058	0.7169	1.061	0.7264	0.8719	0.8238	0.823	0.6937	0.8	0.6461	0.8571	0.7004	0.7122	0.7666
Thickness at palmar margin of the lateral sulcus (LMT-PM)	1.19	0.869	0.938	1.206	1.142	1.23	1.345	0.8876	1.228	0.9311	1.184	1.102	1.118	0.9246	1.09	8.564	1.142	1.175	1.104	1.168
Dorsopalmar widht in reference point U (DPW-U)	4.352	3.988	3.69	4.045	4.667	4.726	4.63	4.679	4.758	4.476	4.119	4.438	4.462	4.469	4.716	4.674	4.507	4.368	4.142	3.939
Thickness at the dorsal margin of the medial concavity (LMT-DC)	1354	1.105	0.9882	1017	1.642	1.544	1.862	1.519	1.767	1.507	1.241	1.616	1.366	1.323	1.475	1.549	1.501	1.394	1.507	1.266
Thickness at the deepest point of the medial concavity (LMT-DPC)	1.212	1.202	1.124	0.9453	1.719	1.527	1.486	1.513	1.582	1.271	1.178	1.55	1.226	1.324	1.257	1.462	1.415	1.216	1.218	1.124
Thickness at the palmar margin of the medial concavity (LMT-PC)	1.406	1.692	1.474	1.221	1.852	2.023	1.803	1.974	1.897	1.572	1.578	1.836	1.634	1.739	1.848	1.706	1.673	1.829	1.703	1.45
Proximodistal length in reference point C (PDL-C)	3.875	3.809	3.808	4.113	4.484	4.62	4.483	4.833	4.548	4.501	4.013	4.385	4.057	3.964	4.407	4.676	4.565	4.338	4.349	3.787
Dorsal radius of medial concavity (DRM)	3.375	1.924	1.751	3.199	2.046	2.453	2.106	2.212	2.701	3.002	2.748	2.385	2.626	2.751	3.593	3.291	2.813	2.548	2.833	1.775
Palmar radius of medial concavity (PRM)	3.072	2	1.744	3.2	1.99	2.411	2.162	2.134	2.666	2.981	2.653	2.417	2.622	2.704	3.625	3.299	2.75	2.511	2.885	1.749
Dorsal radius of lateral convexity (DRL)	4.839	3.455	3.256	4.676	3.759	4.1	3.834	3.931	4.449	4.375	4.117	4.052	4.038	4.146	5.141	4.668	4.279	3.978	4.239	3.16
Palmar radius of lateral convexity (PRL)	4.839	3.449	3.251	4.669	3.706	4.093	3.835	3.923	4.427	4.388	4.101	4.048	4.039	4.142	5.139	4.667	4.269	3.971	4.254	3.154
Angle of maximum flextion in degree (MAXFLEX)	34.896	36.777	29.94	36.822	35.974	37.916	41.188	34.021
Angle of hyperflexion in degree (MAXEXT)	n.m.	170.455	169.041	168.503	169.99	168.891	175.027	n.m.
All measurements are in centimetres, with the exception of the angle.
n.m. = Not measurable in specimens 1 and 8 due to the field of view being cut off.
